# Supplementary material for: Link between cognitive polygenic risk scores and clinical progression after a first-psychotic episode
Source: Psychol Med. 2022 Jun 9;53(10):4634–47. doi: 10.1017/S0033291722001544 (PMC10388335; doi:10.1017/S0033291722001544)
Supplement: Supplementary file 1 [file S0033291722001544sup001.xlsx]

## Sheet: SF1
Supplementary Figure 1. Detailed information of the constructed PRSs. A) Shows the number of SNPs in the PRSs and reference GWAS details and B) the correlation of the PRSs
A
	PRS	Sample size			Reference GWAS
		Total	Cases	Controls
	PRSSZ	306011	69369	236642	Ripke et al., 2020
	PRSBD	413466	41917	371549	Mullins et al., 2021
	PRSDEP	807553	246363	561190	Howard et al., 2019
	PRSEA	1131881	-	-	Lee et al., 2018
	PRSCP	257841	-	-	Lee et al., 2018
B

## Sheet: BASAL
		PRS	PANSS subscale
			Positive			Negative			General			Total
			ges	F	p	ges	F	p	ges	F	p	ges	F	p
		PRSSZ	0.000529	0.111	0.74	0.001	0.236	0.628	0.006	1.2	0.275	0.003	0.707	0.401
		PRSBD	0.008	1.772	0.185	0.002	0.321	0.572	0.009	1.817	0.179	0.008	1.767	0.185
		PRSMDD	0.005	1.151	0.285	0.000655	0.137	0.712	0.000539	0.113	0.737	0.00079	0.165	0.685
		PRSGI	0.003	0.552	0.458	0.004	0.883	0.348	0.011	2.381	0.124	0.009	1.849	0.175
		PRSEA	0.009	1.965	0.162	0.006	1.316	0.253	0.01	2.192	0.14	0.012	2.607	0.108
		PRSCP	0.014	2.889	0.091	0.006	1.292	0.257	0.006	1.171	0.28	0.011	2.249	0.135
																PRS	Functional scale
																	FAST - Autonomy			FAST - Occupational functioning			FAST - Cognitive functioning			FAST - Financial issues			FAST - Interpersonal relationships			FAST - Leisure time			FAST - Total			PAS
																	ges	F	p	ges	F	p	ges	F	p	ges	F	p	ges	F	p	ges	F	p	ges	F	p	ges	F	p
																PRSSZ	6.45e-05	0.013	0.909	1.25e-07	2.53e-05	0.996	0.008	1.586	0.209	0.008	1.49	0.224	0.002	0.343	0.559	0.007	1.387	0.24	0.001	0.233	0.63	0.000272	0.055	0.815
																PRSBD	8.31e-07	0.000169	0.99	0.002	0.317	0.574	9.06e-05	0.018	0.892	0.000884	0.168	0.682	0.003	0.655	0.419	0.003	0.528	0.468	8.45e-06	0.002	0.967	0.002	0.331	0.566
																PRSMDD	0.006	1.203	0.274	0.006	1.268	0.261	0.000281	0.057	0.811	0.004	0.747	0.389	0.002	0.451	0.503	0.019	3.884	0.05	0.008	1.656	0.2	0.007	1.366	0.244
																PRSGI	0.003	0.517	0.473	0.002	0.469	0.494	0.003	0.707	0.401	0.000735	0.14	0.709	0.000372	0.076	0.784	4.68e-05	0.01	0.922	0.001	0.256	0.613	0.002	0.338	0.561
																PRSEA	0.006	1.144	0.286	0.009	1.931	0.166	0.012	2.397	0.123	0.028	5.506	0.02	0.002	0.342	0.559	0.014	2.941	0.088	0.001	0.288	0.592	0.011	2.259	0.134
																PRSCP	0.004	0.861	0.354	1.7e-06	0.000346	0.985	0.01	2.065	0.152	0.004	0.855	0.356	0.002	0.361	0.548	0.007	1.391	0.24	0.004	0.867	0.353	0.016	3.266	0.072
	PRS	PAS
		ges	F	p
	PRSSZ	0.000272	0.055	0.815
	PRSBD	0.002	0.331	0.566
	PRSMDD	0.007	1.366	0.244
	PRSGI	0.002	0.338	0.561
	PRSEA	0.011	2.259	0.134
	PRSCP	0.016	3.266	0.072
																																									PRS	Cognitive status
																																										IQ			Attention			Working memory
																																										ges	F	p	ges	F	p	ges	F
																																									PRSSZ	0.000529	0.111	0.74	0.012	1.677	0.197	0.005	0.874
																																									PRSBD	0.008	1.772	0.185	9.11e-05	0.013	0.909	0.003	0.42
																																									PRSMDD	0.005	1.151	0.285	0.004	0.528	0.469	0.001	0.233
																																									PRSGI	0.003	0.552	0.458	0.008	1.119	0.292	0.03	5.131
																																									PRSEA	0.009	1.965	0.162	0.000144	0.021	0.886	0.024	4.044
																																									PRSCP	0.014	2.889	0.091	0.039	5.804	0.017	0.033	5.544
	PRS				PANSS subscale												Functional scales																								Cognitive status
		PAS			Positive			Negative			General			Total			FAST - Autonomy			FAST - Occupational functioning			FAST - Cognitive functioning			FAST - Financial issues			FAST - Interpersonal relationships			FAST - Leisure time			FAST - Total			GAF			IQ			Attention			Working memory
		ges	F	p	ges	F	p	ges	F	p	ges	F	p	ges	F	p	ges	F	p	ges	F	p	ges	F	p	ges	F	p	ges	F	p	ges	F	p	ges	F	p	ges	F	p	ges	F	p	ges	F	p	ges	F	p
	PRSSZ	0.000272	0.055	0.815	0.000529	0.111	0.74	0.001	0.236	0.628	0.006	1.2	0.275	0.003	0.707	0.401	6.45e-05	0.013	0.909	1.25e-07	2.53e-05	0.996	0.008	1.586	0.209	0.008	1.49	0.224	0.002	0.343	0.559	0.007	1.387	0.24	0.001	0.233	0.63	0.001	0.242	0.623	0.000529	0.111	0.74	0.012	1.677	0.197	0.005	0.874	0.351
	PRSBD	0.002	0.331	0.566	0.008	1.772	0.185	0.002	0.321	0.572	0.009	1.817	0.179	0.008	1.767	0.185	8.31e-07	0.000169	0.99	0.002	0.317	0.574	9.06e-05	0.018	0.892	0.000884	0.168	0.682	0.003	0.655	0.419	0.003	0.528	0.468	8.45e-06	0.002	0.967	0.009	1.939	0.165	0.008	1.772	0.185	9.11e-05	0.013	0.909	0.003	0.42	0.518
	PRSMDD	0.007	1.366	0.244	0.005	1.151	0.285	0.000655	0.137	0.712	0.000539	0.113	0.737	0.00079	0.165	0.685	0.006	1.203	0.274	0.006	1.268	0.261	0.000281	0.057	0.811	0.004	0.747	0.389	0.002	0.451	0.503	0.019	3.884	0.05	0.008	1.656	0.2	9.68e-05	0.02	0.887	0.005	1.151	0.285	0.004	0.528	0.469	0.001	0.233	0.63
	PRSGI	0.002	0.338	0.561	0.003	0.552	0.458	0.004	0.883	0.348	0.011	2.381	0.124	0.009	1.849	0.175	0.003	0.517	0.473	0.002	0.469	0.494	0.003	0.707	0.401	0.000735	0.14	0.709	0.000372	0.076	0.784	4.68e-05	0.01	0.922	0.001	0.256	0.613	0.004	0.864	0.354	0.003	0.552	0.458	0.008	1.119	0.292	0.03	5.131	0.025
	PRSEA	0.011	2.259	0.134	0.009	1.965	0.162	0.006	1.316	0.253	0.01	2.192	0.14	0.012	2.607	0.108	0.006	1.144	0.286	0.009	1.931	0.166	0.012	2.397	0.123	0.028	5.506	0.02	0.002	0.342	0.559	0.014	2.941	0.088	0.001	0.288	0.592	0.000336	0.07	0.791	0.009	1.965	0.162	0.000144	0.021	0.886	0.024	4.044	0.046
	PRSCP	0.016	3.266	0.072	0.014	2.889	0.091	0.006	1.292	0.257	0.006	1.171	0.28	0.011	2.249	0.135	0.004	0.861	0.354	1.7e-06	0.000346	0.985	0.01	2.065	0.152	0.004	0.855	0.356	0.002	0.361	0.548	0.007	1.391	0.24	0.004	0.867	0.353	0.011	2.382	0.124	0.014	2.889	0.091	0.039	5.804	0.017	0.033	5.544	0.02
[truncated: 13 more columns]

## Sheet: ST1
Supplementary Table 1. Principal Component Analysis (PCA) for cognitive variables.
	Cognitive Domains	Neuropsychological assessment	Component 1	Component 2	Component 3	Component 4	Communalities
	Working Memory	LN	0.12	0.35	0.82	0.06	0.82
		Digits	0.1	0.14	0.91	-0.03	0.85
	Executive Functions	WCST Errors	0.96	0.12	0.11	-0.01	0.94
		WCST Perseverative	0.91	0.11	0.04	0.01	0.84
		WCST Conceptual	0.93	0.11	0.11	-0.01	0.9
	Verbal Memory	TAVEC (Total)	0.11	0.87	0.23	0.1	0.84
		TAVEC STM	0.11	0.91	0.14	0.05	0.87
		TAVEC LTM	0.13	0.91	0.18	0.08	0.87
	Attention	CPT-II Commissions	-0.09	-0.23	-0.23	-0.82	0.79
		CPT-II (Hit RT)	-0.09	-0.03	-0.18	0.88	0.82
	Letters and Numbers (LN); Wisconsin Card Sorting Test (WSCT); Verbal Learning Test Spain Complutense (TAVEC); Short Term Memory (STM); Long Term Memory (LTM); Continuous Performance Test–II (CPT-II).

## Sheet: ST2
Supplementary Table 2. Comparison of total PEPs Project sample amb the sample used for this study. Significant results are marked in bold
	Complete PEPs sample		PEPs sample	Study sample	χ2 or t	p
			mean(SD) or n(%)	mean(SD) or n(%)
	Sex	Male	225(67.2%)	162(69.5%)	0.253	0.615
		Female	110(32.8%)	71(30.5%)
	Age		23.6(6.0)	24.6(5.7)	1.998	0.046
	Psychosis type	Non-affective	280(83.6%)	196(84.1%)	0.003	0.956
		Affective	55(16.4%)	37(15.9%)
	AP CEDD (12 months)		136.0(133.0)	133.9(140.8)	-0.145	0.885
	AP CEDD (24 months)		91.4(97.6)	89.7(95.9)	-0.181	0.857
	Symptomatology (baseline)	Positive	18.7(8.1)	18.5(8.2)	-0.302	0.763
		Negative	18.7(8.3)	18.3(7.9)	-0.584	0.56
		General	37.8(12.9)	37.4(12.6)	-0.33	0.741
		Total	75.2(24.6)	74.2(24.1)	-0.469	0.639
	Functionality (baseline)	Autonomy	4.2(3.3)	4.3(3.5)	0.124	0.902
		Occupational functioning	7.0(5.6)	7.9(5.5)	1.749	0.081
		Cognitive functioning	6.0(3.9)	5.8(3.9)	-0.726	0.469
		Financial issues	1.7(1.9)	1.5(1.8)	-0.979	0.328
		Interpersonal relationships	6.7(4.9)	6.7(4.9)	-0.562	0.574
		Leisure time	2.2(1.9)	2.1(1.8)	-0.312	0.755
		Total	27.8(16.1)	28.0(16.4)	0.128	0.898
		PAS	45.7(23.4)	44.8(23.9)	-0.437	0.672
	Cognitive status (baseline)	Attention	89.2(9.3)	88.6(8.9)	-0.61	0.542
		Working memory	78.3(16.1)	79.8(16.0)	0.959	0.338
		Verbal memory	135.0(49.4)	134.0(50.4)	-0.111	0.912
		Executive function	126.0(43.1)	126.0(43.7)	-0.01	0.992
		Composite score	295.0(50.2)	294.0(50.2)	-0.065	0.948
		CR	75.2(12.4)	76.7(12.1)	1.298	0.195
	Antipsychotic (AP); Premorbid Adjustment Scale (PAS); Cognitive reserve (CR); Chlorpromazine equivalent doses (CEDD)

## Sheet: ST3
Supplementary Table 3. Psychopathological and cognitive PRSs risk for a FEP
	PRS	FEP	controls	χ2	FDR	OR[95%CI]
		high risk frequency (%)	high risk frequency (%)
	PRSSZ	74(31.8%)	22(15.2%)	11.1365	0.002495	2.60[1.53-4.42]
	PRSBD	68(29.2%)	25(17.2%)	6.46805	0.0208333	1.98[1.18-3.31]
	PRSDEP	60(25.8%)	34(23.4%)	0.719809	0.703	1.13[0.69-1.84]
	PRSEA	53(22.7%)	43(29.7%)	2.89993	0.21	0.69[1.12-0.44]
	PRSCP	47(20.2%)	47(32.4%)	5.39847	0.0265	0.53[0.33-0.85]
	Schizophrenia (SZ); bipolar disorder (BD); depression (DEP); education attainment (EA); cognitive performance (CP); odds ratio (OR); confidence Interval (CI)

## Sheet: ST4
Supplementary Table 4. Basal association of PRSs with clinical scales, cognitive status and premorbid adjustment at different p-value thresholds. Significant results are marked in bold
	PRS	p-value threshold	Positive symptomatology			Negative symptomatology			General symptomatology			Total symptomatology			Autonomy			Occupational functioning			Cognitive functioning			Financial issues			Interpersonal relationships			Leisure time			Total functionality			PAS			Attention			Working memory			Verbal memory			Executive function
			t	R2	p-value	t	R2	p-value	t	R2	p-value	t	R2	p-value	t	R2	p-value	t	R2	p-value	t	R2	p-value	t	R2	p-value	t	R2	p-value	t	R2	p-value	t	R2	p-value	t	R2	p-value	t	R2	p-value	t	R2	p-value	t	R2	p-value	t	R2
	PRSSZ	10-8	1.46399	0.0704704	0.144842	-0.978259	0.0550736	0.329184	0.625606	0.0609164	0.53232	0.485826	0.0502644	0.627647	1.97705	0.0551588	0.0495217	0.626868	0.0802288	0.531518	1.76467	0.0368013	0.0792701	1.71261	0.0609334	0.0884589	1.14454	0.0379101	0.253877	2.56129	0.0952404	0.0112257	1.86433	0.061383	0.0638597	0.626605	0.138658	0.531691	-1.12144	0.180368	0.264151	0.574754	0.192167	0.566302	0.326844	0.109319	0.744254	1.40702	0.120108
		10-6	1.11457	0.066114	0.266434	-1.04727	0.0557612	0.296298	0.445716	0.0599699	0.656307	0.255283	0.0494151	0.798779	0.54552	0.0367455	0.586053	0.309983	0.0787536	0.756923	0.709529	0.0232461	0.478889	0.237083	0.0463349	0.812855	0.201464	0.0313101	0.840557	1.93907	0.0818184	0.0540141	0.68282	0.0461525	0.495574	0.284801	0.137209	0.776115	-0.589387	0.174688	0.556617	0.630539	0.192521	0.529283	-0.187852	0.108883	0.851253	0.869304	0.112668
		10-4	-0.029612	0.0600443	0.976407	-0.840388	0.0538377	0.401742	-0.68555	0.0613019	0.493828	-0.642723	0.051143	0.521175	-0.542006	0.0367256	0.588467	-0.294613	0.0787073	0.76862	-0.26005	0.020946	0.795114	-0.661424	0.0482957	0.509164	-1.09481	0.0373346	0.275025	1.03997	0.0686021	0.299709	-0.565775	0.0454003	0.572232	-0.0271416	0.136834	0.978376	0.148977	0.172639	0.881801	0.257897	0.190774	0.796833	0.364322	0.109477	0.716145	0.123728	0.108106
		0.001	-0.184094	0.0602067	0.854135	-0.830144	0.0537532	0.407494	-0.822779	0.0623156	0.41166	-0.761997	0.0519728	0.447002	-0.237042	0.0354889	0.812887	-0.449113	0.0792789	0.653876	-0.575049	0.0223356	0.565957	-0.633415	0.0481096	0.527245	-0.741303	0.0339671	0.45945	0.696592	0.0656078	0.486932	-0.554049	0.0453326	0.580215	0.632028	0.13869	0.528149	0.420482	0.173615	0.674822	-0.116197	0.190494	0.907648	0.076076	0.108703	0.939463	0.101022	0.108075
		0.01	-0.0798765	0.0600714	0.936419	-0.413036	0.0511865	0.680044	-0.506813	0.0602559	0.612871	-0.425784	0.0499925	0.670744	0.381755	0.0359554	0.703082	-0.236098	0.0785527	0.813618	-0.404	0.0214514	0.686679	-1.2293	0.0537744	0.220521	-0.300538	0.0315704	0.764105	1.90778	0.0812325	0.0579684	-0.115794	0.0438179	0.907942	0.640925	0.138743	0.522365	0.887168	0.177441	0.376615	-1.28084	0.199011	0.202188	-0.901786	0.113605	0.368656	0.276009	0.108483
		0.1	-0.15879	0.060164	0.874002	-0.435604	0.0512816	0.663616	-0.174161	0.0591416	0.861924	-0.28695	0.0495006	0.774462	-0.489694	0.0364449	0.624931	-0.981973	0.0830545	0.327396	-0.822451	0.0241561	0.411879	-0.700887	0.0485716	0.484254	-0.296293	0.0315571	0.767338	1.19513	0.0703347	0.233565	-0.655783	0.0459663	0.512778	0.948732	0.14101	0.343994	1.06813	0.179644	0.287426	-1.23882	0.198463	0.217308	-1.43385	0.121045	0.153752	-1.03722	0.114626
		0.5	-0.619845	0.061927	0.536098	-0.666592	0.0525432	0.505837	-0.857773	0.0626032	0.392093	-0.871414	0.0528564	0.384622	-1.34192	0.0444966	0.181268	-0.964166	0.0828836	0.336222	-1.38015	0.0305696	0.169205	-1.09343	0.0521706	0.275628	-1.34863	0.0405304	0.179105	0.415142	0.0640289	0.678519	-1.41553	0.0539947	0.158595	0.420502	0.137654	0.674607	1.30607	0.183136	0.193819	-1.11176	0.19691	0.267984	-1.58193	0.123688	0.11583	-1.39178	0.119851
		1	-0.745038	0.0627638	0.457164	-0.647778	0.0524209	0.517906	-0.888141	0.0628624	0.375582	-0.922644	0.0533101	0.357357	-1.52238	0.0471333	0.12962	-1.08622	0.0841163	0.278797	-1.5284	0.032801	0.12812	-1.15511	0.0528761	0.249536	-1.36268	0.0407261	0.174639	0.389736	0.0639256	0.69718	-1.54307	0.0558997	0.124524	0.375575	0.137488	0.707663	1.40203	0.184733	0.163272	-1.04687	0.19618	0.296809	-1.54935	0.123086	0.123463	-1.34725	0.119115
	PRSBD	10-8	1.65441	0.0733195	0.0996866	-0.914565	0.0544797	0.361573	1.52975	0.0703819	0.127733	1.03583	0.0544027	0.30159	1.64334	0.0490771	0.102012	1.40432	0.0879971	0.161901	-0.230478	0.0208692	0.817975	1.32897	0.0550662	0.185496	0.630077	0.0331723	0.529422	1.48916	0.0742539	0.138148	1.24056	0.0516379	0.216339	1.11129	0.142554	0.267886	-0.352615	0.173284	0.724943	0.207844	0.190651	0.835627	0.167006	0.108838	0.867596	0.706338	0.111091
		10-6	1.74355	0.074766	0.082847	0.463536	0.0514062	0.643508	2.14975	0.0812229	0.0328325	1.84571	0.0657539	0.0664819	1.58292	0.0480886	0.115148	1.0766	0.084014	0.28306	1.36964	0.0304196	0.172461	2.008	0.0663932	0.0460976	0.733364	0.0339061	0.464265	2.07865	0.0845382	0.0390291	1.68558	0.0582123	0.0935631	1.83665	0.152287	0.0678659	-0.62165	0.174933	0.535253	0.533382	0.191925	0.594543	-0.252522	0.109057	0.800993	1.8592	0.128921
		10-4	1.01449	0.0650777	0.311633	0.80158	0.0535231	0.423792	1.42754	0.0689262	0.155058	1.34325	0.0579897	0.180785	0.56203	0.0368405	0.574776	0.255167	0.0785994	0.798878	1.8025	0.0374919	0.0730941	2.01345	0.0665014	0.0455161	0.479022	0.0322978	0.632488	1.26616	0.0712057	0.207047	1.14132	0.0504346	0.255212	1.91399	0.153591	0.0571653	-1.63315	0.189011	0.104839	1.52909	0.202608	0.128308	2.1011	0.134828	0.0373504	1.13772	0.115958
		0.001	1.09609	0.0659155	0.274418	0.632158	0.0523219	0.52804	1.45511	0.0693094	0.147281	1.32825	0.0577939	0.185679	0.143485	0.0353033	0.886063	1.05993	0.0838386	0.29056	0.663503	0.0229132	0.507834	1.04899	0.0516857	0.295553	-0.234091	0.0313845	0.815174	0.530576	0.0645804	0.596349	0.632586	0.0458125	0.527785	1.5582	0.148012	0.120896	-1.78396	0.192126	0.0767451	1.69169	0.205288	0.0927403	1.82507	0.128549	0.070035	0.619501	0.110382
		0.01	0.119179	0.0601099	0.905259	-0.25665	0.0506665	0.797725	0.314089	0.0594779	0.753796	0.117697	0.0491598	0.906432	-1.15212	0.0420691	0.250759	0.652096	0.0803889	0.515148	-0.018066	0.0205898	0.985606	0.434337	0.047017	0.66455	-0.919164	0.0355022	0.359207	0.305009	0.0636279	0.760702	-0.236119	0.0440367	0.813601	0.29319	0.137231	0.769705	-1.41995	0.185043	0.157997	1.4132	0.200854	0.159629	1.43852	0.121125	0.152426	-0.248663	0.108394
		0.1	1.03145	0.0652467	0.303633	0.0888479	0.0503783	0.929296	1.13134	0.0652561	0.259331	0.958198	0.05364	0.339174	-1.18139	0.0424202	0.238964	0.334242	0.0788314	0.738575	0.00627136	0.0205883	0.995003	0.249134	0.0463651	0.803533	-1.17994	0.0383348	0.239538	-0.247767	0.0634678	0.804589	-0.497563	0.0450265	0.619383	-0.614793	0.13859	0.539447	-0.855205	0.177094	0.393999	1.35432	0.200013	0.177632	1.21022	0.117521	0.228151	0.00596188	0.108012
		0.5	0.998504	0.064921	0.319298	0.0231009	0.0503417	0.981594	1.23416	0.066437	0.218659	0.978517	0.053834	0.329056	-1.54993	0.0475636	0.122868	0.235047	0.0785503	0.814432	-0.55473	0.0222145	0.579749	-0.430552	0.0470001	0.667296	-1.54406	0.043425	0.124283	-1.11081	0.069364	0.268094	-1.02237	0.0491209	0.307943	-0.591669	0.13846	0.554794	-0.827469	0.176802	0.409476	0.557429	0.192064	0.578049	0.88858	0.113462	0.37569	-0.115254	0.108094
		1	1.10915	0.0660554	0.268759	-0.0754716	0.0503674	0.939919	1.25506	0.0666892	0.210989	0.993225	0.0539769	0.321857	-1.41517	0.0455285	0.158701	0.324142	0.0787983	0.746197	-0.510158	0.021964	0.610549	-0.371749	0.0467573	0.710505	-1.42908	0.0416768	0.154667	-1.03723	0.0685736	0.300981	-0.905387	0.047967	0.366438	-0.636306	0.138715	0.525363	-0.968902	0.178387	0.334379	0.53578	0.191939	0.592889	0.662393	0.111338	0.508764	-0.0808497	0.108052
	PRSDEP	10-8	-0.1197	0.0601105	0.904847	-1.5957	0.0628326	0.11221	-0.746031	0.0617262	0.456566	-0.951972	0.0535813	0.342314	1.60323	0.048417	0.110591	0.826404	0.0816652	0.40964	-0.465565	0.0217342	0.642075	1.88217	0.0639691	0.0613837	-0.0181433	0.0310993	0.985544	1.49444	0.0743318	0.136764	0.852015	0.0474862	0.395308	-0.898578	0.140581	0.370046	-0.469236	0.173888	0.639681	0.597663	0.192308	0.550948	0.491061	0.110138	0.624121	-0.202697	0.108266
		10-6	0.0341491	0.0600457	0.972794	-0.580457	0.0520114	0.56229	-0.225818	0.0592433	0.821585	-0.297386	0.0495309	0.766495	1.6959	0.0499655	0.0915877	-0.0228263	0.0782777	0.981813	0.170707	0.0207423	0.864641	1.77799	0.0620724	0.0770476	0.42894	0.0320602	0.668466	1.6309	0.0764356	0.104612	0.893331	0.0478559	0.37284	-0.764986	0.139552	0.445255	-0.834541	0.176875	0.405496	-0.0815515	0.190458	0.93511	-1.25445	0.118172	0.211682	-0.683759	0.110898
		10-4	-1.154	0.0665484	0.24994	-0.965	0.0549467	0.335765	-1.42744	0.0689249	0.155085	-1.4443	0.059364	0.150292	-0.374979	0.0359287	0.708105	-0.032239	0.0782803	0.974316	-1.21408	0.0283299	0.226265	0.37001	0.0467506	0.711798	-1.33497	0.0403421	0.183527	-0.0916934	0.0631996	0.927041	-0.757433	0.0467048	0.449754	-0.804711	0.139841	0.422019	-0.68265	0.175433	0.496033	-0.584359	0.192226	0.559839	-1.63439	0.124683	0.104332	-1.1113	0.115596
		0.001	-1.75376	0.0749364	0.0810748	-0.725774	0.0529509	0.468866	-1.38627	0.0683657	0.167281	-1.54237	0.0607886	0.12464	-0.339488	0.0357966	0.734627	0.164703	0.0784102	0.869358	-0.88865	0.0247511	0.375345	0.617211	0.0480055	0.537855	-0.334831	0.0316844	0.738132	0.197808	0.0633551	0.843413	-0.245789	0.0440607	0.806118	0.300287	0.137251	0.764296	0.576879	0.174596	0.565011	-1.32708	0.199635	0.186459	-1.9154	0.130517	0.0573967	-0.472997	0.109395
		0.01	-0.929745	0.0642749	0.353677	-0.112878	0.0504024	0.910246	-0.757554	0.0618111	0.449652	-0.738864	0.051801	0.460897	0.318154	0.0357236	0.750727	0.518947	0.0796149	0.604418	0.472648	0.0217693	0.637022	1.91924	0.0646683	0.0564931	0.987369	0.0361766	0.324751	1.35939	0.0724224	0.175679	1.00867	0.0489787	0.314451	1.50514	0.147272	0.133994	0.910224	0.1777	0.364376	-1.39821	0.200637	0.164074	-2.13681	0.135698	0.0342798	-1.01401	0.114335
		0.1	-2.10606	0.0813728	0.0365052	0.913144	0.0544669	0.362318	-1.01755	0.0640658	0.31018	-0.91915	0.0532784	0.359176	0.474243	0.0363675	0.635886	0.0418369	0.0782838	0.966674	-0.0790239	0.0206211	0.937099	0.905439	0.0502539	0.366411	0.441631	0.032118	0.659272	1.30921	0.0717572	0.192088	0.470861	0.0448932	0.638295	1.72994	0.150571	0.0853094	0.627524	0.174979	0.531408	-1.17121	0.197617	0.243333	-1.49466	0.122101	0.137161	-1.80072	0.127655
		0.5	-1.66745	0.0735266	0.0970646	1.12374	0.0565765	0.262534	-1.10784	0.0650002	0.269323	-0.753925	0.0519122	0.451823	0.477811	0.0363851	0.633349	0.404876	0.0790911	0.686036	-0.0358099	0.0205949	0.971473	0.998297	0.0511566	0.319439	0.177303	0.0312622	0.859465	0.913932	0.0673678	0.361942	0.485685	0.0449663	0.627765	1.12966	0.142744	0.260082	0.666963	0.1753	0.505969	-1.24582	0.198553	0.214733	-1.47334	0.121726	0.142812	-1.55805	0.122799
		1	-1.43713	0.0700954	0.152316	1.29805	0.0586434	0.195835	-0.985993	0.0637576	0.325384	-0.558592	0.0506417	0.577095	0.619139	0.037191	0.536587	0.596464	0.0800442	0.551594	0.340982	0.0212032	0.733504	1.21177	0.0535574	0.227144	0.468899	0.0322477	0.639694	1.2532	0.0710432	0.211714	0.817891	0.0471938	0.414472	1.08916	0.14233	0.2775	0.588901	0.174684	0.556942	-1.33206	0.199704	0.184821	-1.42251	0.120853	0.157012	-1.38329	0.119709
	PRSEA	10-8	-0.648331	0.062104	0.51755	-1.10287	0.0563484	0.271473	-0.561082	0.0605406	0.575399	-0.870793	0.052851	0.38496	-1.22083	0.0429067	0.223703	-0.458966	0.0793234	0.646797	-0.845274	0.0243561	0.39905	-0.532833	0.0475069	0.594789	-0.415795	0.0320022	0.678042	-1.83762	0.0799508	0.0677228	-0.993987	0.0488284	0.321528	-2.22461	0.159319	0.0273163	-1.35178	0.183883	0.178774	0.314215	0.190945	0.753786	0.96488	0.114315	0.336201	-0.138235	0.10813
		10-6	-0.0827723	0.0600737	0.934119	-0.773507	0.0533046	0.440179	-0.217295	0.0592247	0.828211	-0.395444	0.0498687	0.692957	-0.697164	0.0377241	0.486575	0.772998	0.0812426	0.44051	-0.151044	0.0207088	0.880106	0.631657	0.0480981	0.528391	1.04148	0.0367452	0.299014	-0.975532	0.0679516	0.33057	0.345077	0.0443637	0.730428	-1.74112	0.150747	0.0833241	-0.937307	0.178012	0.350325	0.985098	0.195525	0.326131	1.13157	0.116417	0.259669	0.341067	0.108731
		10-4	0.680642	0.0623143	0.496922	-1.02769	0.0555614	0.305395	-0.0566136	0.0590079	0.954912	-0.142014	0.0491912	0.887219	-1.19015	0.0425269	0.235513	0.0184146	0.0782768	0.985328	-0.108783	0.0206507	0.913493	0.235508	0.0463311	0.814075	0.28059	0.0315097	0.779338	-0.553989	0.0647086	0.580255	-0.21897	0.0439963	0.826915	-2.22993	0.159424	0.0269543	-1.00044	0.178774	0.318942	2.12194	0.213567	0.0354533	1.87695	0.129669	0.0625202	1.27869	0.118026
		0.001	0.277402	0.0604185	0.781772	-1.3085	0.0587765	0.192275	-0.596347	0.060741	0.55165	-0.647846	0.0511757	0.517863	-1.02402	0.0406338	0.307164	0.860381	0.0819486	0.390693	-0.537602	0.0221158	0.591498	0.351959	0.0466835	0.72527	0.44621	0.0321392	0.655967	-0.528141	0.0645674	0.598034	0.0473605	0.0437602	0.962277	-2.72513	0.170143	0.00704459	-0.945887	0.178113	0.345948	3.05046	0.236837	0.00269395	2.4615	0.144184	0.0150007	1.02736	0.114502
		0.01	0.106019	0.0600953	0.915679	-1.99339	0.0696933	0.0476422	-1.04601	0.064352	0.296877	-1.1615	0.0557602	0.246888	-1.23046	0.0430278	0.220087	0.991277	0.083145	0.322845	-1.00175	0.0258721	0.317771	0.0621792	0.0460651	0.950487	-0.389075	0.0318897	0.697668	-0.580845	0.0648624	0.562052	-0.358542	0.0444126	0.720346	-2.89136	0.17415	0.00429517	-1.32815	0.183494	0.186437	2.63172	0.225483	0.00936547	1.60038	0.124034	0.111676	0.622518	0.110405
		0.1	-0.693643	0.0624018	0.488749	-2.02677	0.0703333	0.0440759	-1.16652	0.0656489	0.244859	-1.50425	0.0602242	0.13417	-1.44253	0.0459274	0.150845	0.863068	0.0819715	0.389218	-0.828292	0.0242068	0.408572	-0.243379	0.0463505	0.807982	-0.495727	0.0323829	0.620675	-0.887801	0.0671315	0.375801	-0.501475	0.0450467	0.616633	-2.42725	0.163471	0.016172	-1.2273	0.181906	0.221909	2.10776	0.213267	0.0366819	1.14178	0.116556	0.255414	0.474173	0.109402
		0.5	-0.00984049	0.0600405	0.992159	-1.56581	0.0623749	0.119048	-0.432467	0.0599127	0.66589	-0.742436	0.0518272	0.458735	-1.24452	0.0432063	0.214883	0.497212	0.0795052	0.61963	-1.02396	0.0261076	0.307191	-0.420254	0.046955	0.674787	-0.480476	0.0323051	0.631456	-1.00398	0.0682338	0.316697	-0.652099	0.0459415	0.515147	-1.72256	0.150456	0.0866387	-1.31232	0.183237	0.191706	2.10697	0.21325	0.0367512	0.975668	0.114442	0.330843	0.248137	0.108393
		1	-0.148487	0.0601485	0.882115	-1.53421	0.0618998	0.126633	-0.491906	0.0601828	0.62335	-0.809347	0.0523408	0.419323	-1.27045	0.0435406	0.20552	0.532697	0.0796867	0.594882	-1.05445	0.0264393	0.293051	-0.484509	0.0472541	0.628598	-0.572391	0.0328104	0.567752	-1.00002	0.068194	0.318605	-0.688271	0.0461909	0.492144	-1.6465	0.149296	0.101359	-1.35488	0.183935	0.177788	2.1028	0.213163	0.0371206	0.895332	0.113535	0.372083	0.306964	0.108595
	PRSCP	10-8	-0.10987	0.0600994	0.912628	-0.975822	0.0550501	0.330387	-1.28619	0.0670725	0.199932	-1.02503	0.0542931	0.306645	-1.9583	0.0547896	0.0516983	0.321775	0.0787907	0.747986	-1.26342	0.0289664	0.208029	-2.06046	0.0674461	0.0407538	-1.17605	0.0382874	0.241088	-3.4142	0.118688	0.000786054	-1.56373	0.0562231	0.119589	-2.35048	0.16186	0.0198025	0.78362	0.17636	0.434678	0.503058	0.19176	0.615647	0.252742	0.109058	0.800823	0.392848	0.108966
		10-6	-0.74649	0.0627744	0.456289	-1.10683	0.0563914	0.26976	-1.01315	0.0640223	0.312268	-1.14001	0.0555173	0.25571	-1.53961	0.0474015	0.125365	-0.119254	0.0783459	0.905204	-0.616882	0.0225986	0.538071	-0.674154	0.048383	0.501055	-0.548667	0.0326716	0.583896	-2.48876	0.0935069	0.0137025	-1.02065	0.049103	0.308754	-2.49124	0.164847	0.0136102	0.132482	0.17261	0.894806	1.27591	0.198946	0.203922	0.595913	0.11083	0.552156	0.905619	0.113063
		10-4	-1.64571	0.0731821	0.101469	-1.38312	0.0597564	0.168243	-1.65965	0.0723696	0.0986264	-1.86903	0.0661699	0.0631497	-2.2237	0.0603126	0.027379	-0.576434	0.0799276	0.565022	-0.510675	0.0219668	0.610187	-1.14429	0.0527496	0.253982	-0.72314	0.0338286	0.470507	-2.77154	0.100505	0.00614931	-1.42032	0.0540634	0.157198	-1.31421	0.144814	0.190402	-0.202273	0.172758	0.840017	1.09907	0.196764	0.273465	0.566772	0.110625	0.571739	1.25525	0.117666
		0.001	-2.15462	0.0823443	0.0324433	-1.03227	0.0556078	0.303251	-2.31104	0.0845895	0.0218985	-2.25914	0.0738387	0.0250047	-1.70766	0.050168	0.0893761	-0.475235	0.079399	0.63518	-1.29142	0.0293386	0.198169	-1.09453	0.0521829	0.275145	-1.03457	0.0366709	0.302222	-2.09224	0.0848121	0.0377817	-1.49009	0.0550894	0.137903	-0.901808	0.140608	0.368332	0.176747	0.172697	0.85998	1.72564	0.205879	0.0864313	1.20338	0.117422	0.230776	0.422397	0.109115
		0.01	-1.6274	0.0728954	0.1053	-1.1128	0.0564564	0.267194	-1.32084	0.0675097	0.188134	-1.59586	0.0616032	0.112174	-1.42471	0.0456669	0.155925	-1.25781	0.0860907	0.210044	-1.40957	0.0309951	0.160346	-1.48634	0.0573026	0.138891	-0.592583	0.0329332	0.554184	-0.899818	0.0672393	0.369387	-1.49103	0.0551035	0.137658	-0.861799	0.140282	0.389914	-1.02167	0.179041	0.308818	2.3265	0.218084	0.0213039	1.73607	0.126696	0.0846611	0.842903	0.112391
		0.1	-2.41401	0.0878692	0.0167218	-1.01917	0.0554756	0.309412	-1.00148	0.0639077	0.317861	-1.65565	0.0625449	0.099435	-1.07689	0.0412062	0.282933	-0.673452	0.0805292	0.5015	-1.04622	0.0263487	0.296827	-1.4323	0.0565076	0.153746	-0.677328	0.0334943	0.499044	-0.500226	0.0644224	0.61751	-1.11734	0.0501585	0.265296	-0.609078	0.138558	0.54322	-1.72122	0.1908	0.0875718	2.44474	0.220859	0.0156311	0.727014	0.111883	0.468382	1.58201	0.12325
		0.5	-2.20703	0.0834151	0.0285037	-1.48319	0.0611522	0.139673	-1.39402	0.0684698	0.164932	-1.9497	0.0676467	0.0526757	-0.90524	0.0394507	0.366515	-0.300299	0.0787242	0.764286	-0.695054	0.023139	0.487893	-1.10847	0.0523392	0.269098	-0.703657	0.0336838	0.482531	-0.56524	0.0647721	0.572595	-0.854947	0.0475118	0.393686	-0.540912	0.138193	0.589219	-1.43227	0.185258	0.154447	1.89148	0.208921	0.0604501	1.12057	0.116268	0.264311	1.09372	0.11536
		1	-2.20811	0.0834375	0.0284269	-1.47601	0.061049	0.141589	-1.38351	0.0683289	0.168123	-1.94213	0.0675057	0.0535922	-0.898128	0.0393844	0.370285	-0.326101	0.0788046	0.744716	-0.689751	0.0231003	0.491215	-1.15289	0.0528501	0.250441	-0.719552	0.0338016	0.472709	-0.571131	0.0648059	0.568604	-0.870884	0.0476529	0.384946	-0.556262	0.138272	0.578704	-1.47769	0.186066	0.141892	1.94954	0.210046	0.053059	1.11236	0.116158	0.267813	1.07755	0.115146
	Schizophrenia (SZ); bipolar disorder (BD); depression (DEP); education attainment (EA); cognitive performance (CP); Premorbid Adjustment Scale (PAS); Cognitive reserve (CR)
	Corrected by sex, age, previous AP treatment days and 10 first components of genetic PCA
[truncated: 7 more columns]

## Sheet: ST5
Supplementary Table 5. Longitudinal association of PRSs with clinical scales, cognitive status and premorbid adjustment at different p-value thresholds. Significant results are marked in bold
	PRS	p-value threshold	Positive symptomatology			Negative symptomatology			General symptomatology			Total symptomatology			Autonomy			Occupational functioning			Cognitive functioning			Financial issues			Interpersonal relationships			Leisure time			Total functionality			Attention			Working memory			Verbal memory			Executive function			Composite score
			t	R2	p-value	t	R2	p-value	t	R2	p-value	t	R2	p-value	t	R2	p-value	t	R2	p-value	t	R2	p-value	t	R2	p-value	t	R2	p-value	t	R2	p-value	t	R2	p-value	t	R2	p-value	t	R2	p-value	t	R2	p-value	t	R2	p-value	t	R2
	PRSSZ	10-8	1.86221	0.290186	0.0645743	0.443225	0.119116	0.658252	1.51341	0.222757	0.132306	1.46686	0.248725	0.144542	1.8332	0.0921734	0.0687471	1.78008	0.110854	0.0770709	1.64633	0.110889	0.101774	1.26329	0.0931969	0.208445	1.24723	0.0913554	0.214274	3.29981	0.109858	0.00120522	2.25402	0.139063	0.0256396	-0.0540432	0.246766	0.956999	-0.636118	0.176264	0.5259	0.157905	0.131106	0.87481	2.58088	0.193994	0.0110456	0.804743	0.231846
		10-6	1.54099	0.287451	0.125488	0.166812	0.118474	0.867748	1.35849	0.221451	0.176387	1.20067	0.246609	0.231814	0.688492	0.081835	0.492217	1.48008	0.107484	0.140961	0.887098	0.105356	0.376464	-0.21969	0.0882583	0.826417	0.659271	0.0872754	0.510757	2.22586	0.0927156	0.0275267	1.28079	0.127518	0.202271	0.229691	0.246878	0.818774	-0.370353	0.174577	0.711785	0.154355	0.131234	0.877609	2.45069	0.193551	0.0157562	0.898633	0.234203
		10-4	0.278303	0.281498	0.781183	-0.51701	0.11932	0.60594	0.326566	0.216012	0.744468	0.0728139	0.242171	0.942055	-0.486212	0.0806719	0.627548	0.833771	0.102014	0.40577	-0.765303	0.104818	0.445339	-1.34567	0.0944305	0.180525	-0.575892	0.0864411	0.565589	1.21659	0.0818427	0.225735	-0.162063	0.12155	0.871482	1.11818	0.253448	0.266123	-0.691369	0.177128	0.49073	0.209307	0.131172	0.834602	1.76374	0.177666	0.0805758	0.795821	0.232273
		0.001	-0.00786109	0.281286	0.993739	-0.0247259	0.118358	0.980308	0.429551	0.216278	0.668163	0.215955	0.242314	0.829329	0.146217	0.0801079	0.883954	0.861097	0.102203	0.390605	-0.463782	0.103702	0.643508	-0.267567	0.0882972	0.789417	-0.0824643	0.0854648	0.934393	1.36197	0.0830957	0.175337	0.319376	0.122006	0.749904	0.240934	0.246997	0.810088	-1.08864	0.18112	0.278583	-0.385485	0.132199	0.700631	1.56128	0.173896	0.121321	0.19794	0.22958
		0.01	1.02293	0.284083	0.308076	-0.265169	0.118633	0.791258	0.775349	0.21756	0.439402	0.595811	0.24325	0.552237	0.450644	0.0808938	0.652924	0.917229	0.10268	0.36055	-0.163899	0.103156	0.870043	-0.148221	0.0881309	0.882377	0.473087	0.0865373	0.636877	2.29361	0.0942214	0.0232743	0.74563	0.123821	0.457112	0.255288	0.246996	0.799007	-1.67722	0.189481	0.0961999	-0.73112	0.134029	0.466279	1.16509	0.169726	0.24649	-0.252576	0.229761
		0.1	0.468817	0.281894	0.639917	-0.605389	0.119785	0.545871	0.373285	0.216113	0.709484	0.113899	0.242192	0.909477	0.046574	0.0799912	0.962917	-0.575855	0.0999409	0.565601	-0.0116834	0.103073	0.990694	-0.0458931	0.0880517	0.963459	0.384295	0.0861658	0.701329	2.03079	0.0905371	0.0441113	0.133711	0.121625	0.893817	0.988718	0.251736	0.325033	-1.2227	0.18246	0.223896	-0.94121	0.13601	0.348657	0.0395328	0.161533	0.968535	-0.371719	0.230225
		0.5	0.289287	0.28151	0.772782	-0.888805	0.121331	0.375587	0.267976	0.215896	0.7891	-0.0877413	0.242179	0.930204	-0.581627	0.0810683	0.561715	-1.16009	0.10307	0.2479	-0.0943974	0.103099	0.924924	-0.710842	0.0899345	0.478325	-0.507232	0.0861628	0.612768	0.921813	0.0799241	0.358155	-0.675881	0.122834	0.500191	1.19777	0.254786	0.233632	-1.30531	0.18486	0.194351	-1.44917	0.143651	0.150119	-0.519695	0.162848	0.60429	-1.08208	0.236592
		1	0.265319	0.281478	0.791147	-0.822755	0.120882	0.412005	0.327568	0.216013	0.743713	-0.0403379	0.242158	0.96788	-0.52927	0.0808203	0.597423	-1.12603	0.102721	0.261997	-0.171948	0.103151	0.863718	-0.670707	0.089691	0.503475	-0.4815	0.0860386	0.630892	0.943435	0.0801252	0.347027	-0.658294	0.122688	0.511391	1.24268	0.255489	0.216697	-1.31645	0.185062	0.190599	-1.45721	0.143825	0.147887	-0.453586	0.16253	0.650995	-0.977956	0.235418
	PRSBD	10-8	1.21943	0.28525	0.224669	0.265298	0.118619	0.791155	1.08045	0.219429	0.281723	1.0021	0.245321	0.317959	1.67236	0.0899941	0.0965655	1.09108	0.103365	0.277008	0.121211	0.103105	0.90369	0.109233	0.0880674	0.913167	0.884455	0.0883058	0.377906	1.42309	0.0835872	0.156817	1.20847	0.126566	0.2288	-0.0581198	0.246769	0.953762	0.215117	0.174179	0.830039	0.634118	0.133532	0.527266	1.3196	0.170757	0.189506	0.645158	0.231949
		10-6	1.67184	0.288933	0.0967213	0.621349	0.119966	0.535341	1.75678	0.225811	0.0810496	1.60365	0.250529	0.110956	1.95715	0.0939424	0.052204	0.251909	0.09934	0.801459	1.7496	0.11227	0.0822593	0.659892	0.0896022	0.510353	1.4218	0.093023	0.15721	1.37543	0.0832363	0.171073	1.55395	0.13016	0.122331	-0.142268	0.24687	0.887138	-0.158788	0.173964	0.874103	0.0219712	0.131085	0.98251	2.31937	0.188646	0.0220905	1.17543	0.238118
		10-4	1.47731	0.287331	0.141808	1.1837	0.123808	0.238483	1.71145	0.225337	0.0891498	1.71985	0.251721	0.0876127	1.29744	0.0864559	0.196565	-0.402338	0.0995951	0.688034	2.25643	0.118673	0.0255767	1.41895	0.0954255	0.158105	2.03129	0.100772	0.0440983	1.02927	0.0806287	0.305108	1.51945	0.130032	0.13086	-0.660668	0.249176	0.510281	0.293803	0.174306	0.769425	1.90449	0.153938	0.0593837	0.951985	0.16743	0.343104	1.5752	0.246104
		0.001	1.41158	0.286846	0.160252	0.251018	0.118645	0.802157	1.68062	0.224875	0.094996	1.35447	0.24815	0.177705	0.888146	0.083226	0.375938	0.925916	0.102461	0.356028	1.13195	0.107211	0.259549	0.490925	0.0890912	0.624231	1.27568	0.0918585	0.204141	0.294512	0.0773247	0.768793	1.2407	0.127472	0.216735	-1.01009	0.252719	0.314748	0.150376	0.173964	0.880722	1.94474	0.153782	0.0543141	1.35256	0.171626	0.178837	1.6123	0.245097
		0.01	-0.0324878	0.28129	0.974129	-0.55941	0.119514	0.57675	0.576304	0.216743	0.565308	0.100305	0.242185	0.920242	-0.666831	0.0814138	0.505945	0.132541	0.0991284	0.89474	0.0101842	0.103072	0.991888	-0.97602	0.0911423	0.330703	-0.306728	0.0857535	0.759498	-0.902104	0.0794266	0.368518	-0.384075	0.121956	0.70149	-0.406123	0.24784	0.685496	0.34723	0.174272	0.729055	1.82463	0.151077	0.0708345	0.723421	0.164655	0.470975	1.68153	0.247499
		0.1	0.775245	0.28291	0.439488	-0.802633	0.120739	0.423512	1.20277	0.220277	0.231045	0.559201	0.243144	0.576897	-0.715642	0.0816901	0.475369	-0.654833	0.100467	0.513614	0.576515	0.104149	0.565175	-0.495855	0.0888046	0.620758	-0.960596	0.0886669	0.338385	-1.25062	0.0816845	0.213116	-0.729365	0.123209	0.466966	0.0814085	0.246757	0.935269	0.859357	0.176968	0.391935	1.43883	0.142656	0.153058	0.611209	0.163493	0.542326	1.6677	0.245205
		0.5	-0.0359524	0.281291	0.971371	-1.41311	0.126026	0.159791	0.629613	0.216858	0.52995	-0.172199	0.24227	0.863524	-1.23077	0.0853699	0.22042	-0.819927	0.1013	0.41361	0.186965	0.103191	0.851955	-0.98261	0.0913795	0.327466	-1.25563	0.0909653	0.211316	-1.90519	0.0881652	0.0587709	-1.19551	0.126297	0.233865	0.348099	0.247438	0.728465	0.525316	0.174917	0.600394	0.755495	0.134187	0.451604	0.127006	0.161604	0.899172	0.834232	0.233623
		1	-0.0203605	0.281288	0.983785	-1.54603	0.1275	0.124302	0.609247	0.216778	0.543326	-0.222449	0.242342	0.824282	-1.29206	0.085899	0.1984	-0.953326	0.102066	0.342013	0.16637	0.103168	0.868102	-0.963116	0.0912445	0.337116	-1.27967	0.091118	0.202743	-1.82012	0.0870795	0.070832	-1.25472	0.126735	0.211617	0.243041	0.247067	0.808446	0.460116	0.174618	0.646317	0.674169	0.133513	0.501649	0.174648	0.161696	0.861682	0.773618	0.233077
	PRSDEP	10-8	0.352081	0.281632	0.725294	-0.79432	0.120816	0.428306	-0.354166	0.216087	0.723728	-0.366217	0.242592	0.714737	-0.0704842	0.0800098	0.943905	-0.971869	0.102687	0.332712	-1.02375	0.106409	0.307649	0.459325	0.0886439	0.646688	-0.713288	0.0875225	0.476819	0.801658	0.0787492	0.424055	-0.656472	0.123253	0.512556	0.137275	0.246728	0.891068	-0.417261	0.174807	0.677223	0.0589846	0.131091	0.953066	-0.688869	0.164619	0.492229	0.0662435	0.229483
		10-6	-0.0477251	0.281293	0.962002	0.217736	0.118506	0.827942	-0.173778	0.215785	0.862284	-0.0288047	0.242157	0.97706	0.478236	0.0807927	0.633201	-1.46821	0.107135	0.144199	0.248966	0.103244	0.803741	0.679417	0.089541	0.497964	-0.340446	0.0859277	0.734019	1.05772	0.0803048	0.29195	-0.264347	0.121817	0.791889	-0.849632	0.251002	0.397455	-1.09145	0.179976	0.277247	-1.37328	0.141725	0.172342	-1.75135	0.178431	0.0825329	-1.77746	0.247031
		10-4	-0.212467	0.281423	0.832045	-0.243736	0.118633	0.80778	-0.171458	0.215805	0.864103	-0.236156	0.242372	0.813645	0.103781	0.0799897	0.917486	-1.16302	0.104717	0.24672	0.255594	0.103201	0.798629	0.39644	0.0884623	0.692367	-0.875439	0.0886924	0.3828	-0.163775	0.0771298	0.870137	-0.5591	0.122963	0.576958	-0.310142	0.247328	0.757053	-1.32863	0.183413	0.186491	-1.81759	0.151033	0.0717784	-2.1564	0.186961	0.0331047	-2.21986	0.258903
		0.001	-0.975351	0.28371	0.331011	-0.497305	0.119289	0.61972	-0.0771383	0.215698	0.938619	-0.48616	0.242875	0.627581	0.14607	0.0800569	0.884064	-0.888141	0.102465	0.375895	-0.0165674	0.103077	0.986804	0.697513	0.0897569	0.486581	-0.209544	0.0857008	0.834314	-1.01636	0.0804783	0.311117	-0.369371	0.122139	0.71238	1.16888	0.254129	0.245052	-1.96448	0.195808	0.0518428	-1.99094	0.154991	0.0489664	-2.04784	0.18405	0.0428675	-2.40669	0.26368
		0.01	0.0656582	0.2813	0.947742	0.491904	0.11925	0.623536	0.466808	0.21637	0.641342	0.432012	0.242738	0.66638	0.730622	0.081986	0.466186	-0.102739	0.0991566	0.918311	1.28233	0.108072	0.201787	1.27963	0.0939693	0.202732	0.844073	0.0879467	0.400035	-0.395445	0.0775629	0.6931	0.760309	0.123379	0.448307	1.93371	0.266938	0.0557759	-1.41926	0.18529	0.158394	-1.9925	0.154746	0.0487439	-2.48909	0.194298	0.014233	-2.6262	0.268961
		0.1	-0.717807	0.282622	0.474056	1.53175	0.12728	0.127774	0.416081	0.216309	0.677969	0.550572	0.243199	0.582781	0.788572	0.0824173	0.431651	-0.0337228	0.0990745	0.973145	0.88605	0.105538	0.377077	0.665808	0.0897889	0.506604	1.38529	0.0925531	0.16812	-0.262094	0.077177	0.793625	0.819144	0.123887	0.414056	1.41776	0.257065	0.159083	-0.685346	0.176023	0.494466	-1.99067	0.154156	0.0489928	-2.90336	0.204335	0.00444327	-2.75088	0.270623
		0.5	-0.313608	0.281561	0.754277	1.84126	0.130941	0.0676306	0.430253	0.216308	0.667652	0.775304	0.244085	0.439429	0.596029	0.0812914	0.552085	0.0201876	0.0990505	0.983921	1.13605	0.107062	0.25783	0.679031	0.089786	0.498211	0.793644	0.0876694	0.428716	-0.956545	0.0800791	0.340403	0.600898	0.12269	0.54885	1.83397	0.262034	0.0692601	-1.25103	0.181194	0.213394	-2.87062	0.17658	0.00491613	-2.41133	0.191539	0.0175225	-3.43492	0.288532
		1	-0.105664	0.281321	0.915998	1.96477	0.132589	0.051357	0.443639	0.216336	0.657967	0.881489	0.244624	0.37952	0.537388	0.0810618	0.591823	0.13914	0.0990681	0.889532	1.08597	0.106738	0.279308	0.640691	0.0896068	0.522742	0.829584	0.0879211	0.408153	-0.967903	0.0801399	0.334716	0.623916	0.122809	0.533666	1.78995	0.260594	0.0761076	-1.23667	0.180614	0.218657	-2.78166	0.173435	0.00636665	-2.42056	0.191762	0.0171074	-3.40555	0.287134
	PRSEA	10-8	-1.19988	0.284817	0.232164	-1.26946	0.123986	0.206309	-0.475833	0.216277	0.634909	-1.0241	0.245123	0.307496	-1.50081	0.0885596	0.13556	-1.45994	0.106765	0.146446	-1.51755	0.110034	0.13131	-1.27022	0.0937332	0.206044	-0.451294	0.086227	0.652456	-1.29143	0.0823179	0.198608	-1.55834	0.130153	0.121327	-1.87434	0.265259	0.0636669	1.28741	0.181668	0.200505	0.83727	0.134621	0.404208	-0.0108626	0.161503	0.991353	1.06712	0.235416
		10-6	-1.31355	0.285655	0.191087	-0.924481	0.121443	0.356765	-0.500544	0.216423	0.617447	-0.951022	0.244837	0.343171	-1.12008	0.0847903	0.264528	0.333978	0.0994609	0.738877	-1.15315	0.107182	0.250761	-1.1235	0.0925128	0.263097	-0.176659	0.0855858	0.860026	-0.643704	0.0782483	0.52079	-0.619635	0.122909	0.536473	-1.38731	0.256963	0.168083	2.01144	0.193946	0.0465176	1.09979	0.137352	0.273676	0.196208	0.161692	0.844781	1.55757	0.242303
		10-4	-0.209686	0.281338	0.834206	-1.21351	0.12334	0.226884	0.240915	0.215926	0.809957	-0.362537	0.242445	0.717474	-1.54132	0.0886621	0.125399	-1.06599	0.102889	0.288177	-0.593813	0.104154	0.553562	-1.06362	0.0919887	0.289269	-0.550854	0.086458	0.582587	-0.840257	0.0790293	0.402145	-1.19679	0.12635	0.233331	-1.92976	0.264629	0.0562116	2.32274	0.199563	0.0218751	1.57505	0.144257	0.117997	1.18532	0.16889	0.238289	2.00383	0.250726
		0.001	-0.348333	0.281562	0.728104	-1.17947	0.123322	0.240152	0.0694899	0.215699	0.944696	-0.472986	0.242787	0.636938	-1.46245	0.0881191	0.1458	0.129949	0.0991079	0.896788	-0.959304	0.106074	0.339035	-1.41166	0.0952035	0.160228	-0.804932	0.0879245	0.422205	-0.743648	0.0787526	0.458314	-0.946054	0.124853	0.345714	-1.62472	0.259357	0.106993	3.6575	0.235988	0.000378005	2.43126	0.162724	0.0165774	0.780153	0.165387	0.436813	2.93536	0.274851
		0.01	-1.46056	0.287057	0.146338	-2.33242	0.138312	0.0210601	-1.47901	0.222758	0.141316	-1.99223	0.254562	0.0482354	-2.67448	0.106472	0.00835252	-0.357345	0.0996452	0.721355	-2.22729	0.118478	0.0275031	-2.04615	0.103059	0.0425821	-2.01677	0.100813	0.0456056	-1.3526	0.0833015	0.178331	-2.1489	0.138501	0.0333237	-2.44468	0.276254	0.0161127	3.55143	0.23544	0.000550982	2.13244	0.156751	0.0351358	-0.717041	0.163448	0.474788	1.71522	0.246808
		0.1	-1.58331	0.288245	0.115545	-2.72425	0.145504	0.00723426	-1.80745	0.226374	0.0727558	-2.33739	0.25936	0.0207832	-2.903	0.111596	0.00427355	0.221019	0.0990879	0.825386	-2.73366	0.12596	0.00705178	-2.51551	0.110638	0.0129854	-1.95626	0.100671	0.0523789	-1.58077	0.0858964	0.116126	-2.15199	0.139275	0.0330575	-2.6431	0.281183	0.00941408	3.53207	0.235122	0.000589507	1.52725	0.144983	0.129493	-0.775695	0.163582	0.439515	0.749879	0.233552
		0.5	-1.48226	0.287539	0.140452	-2.69573	0.1454	0.00784917	-1.80415	0.226599	0.0732692	-2.29879	0.259154	0.0229383	-2.78431	0.109426	0.00607901	-0.440727	0.100083	0.660063	-2.66341	0.125041	0.00861878	-2.34564	0.108104	0.0203607	-1.81103	0.0987527	0.0722316	-1.28293	0.0831155	0.201579	-2.2602	0.141125	0.0253022	-2.79428	0.285178	0.00615622	3.60723	0.238341	0.000457448	1.64465	0.147695	0.102857	-0.868427	0.164123	0.386991	0.77539	0.233957
		1	-1.49353	0.287615	0.137481	-2.69871	0.145417	0.00778228	-1.79148	0.226442	0.0752873	-2.29642	0.259098	0.0230767	-2.77562	0.109199	0.00623581	-0.447026	0.100103	0.65552	-2.65739	0.124953	0.0087678	-2.40827	0.109106	0.0172959	-1.87338	0.0995793	0.0630543	-1.30313	0.0832985	0.194616	-2.28761	0.141535	0.0236115	-2.77844	0.28492	0.00644315	3.64538	0.239679	0.0004012	1.63241	0.147476	0.105417	-0.777599	0.163501	0.438426	0.795068	0.234159
	PRSCP	10-8	-0.535113	0.281993	0.593406	-1.6166	0.12759	0.108148	-1.17668	0.219847	0.241258	-1.32596	0.247373	0.186949	-2.43402	0.101018	0.0161495	-1.06363	0.103106	0.28926	-1.57445	0.110246	0.117586	-2.31781	0.106346	0.0218729	-1.69649	0.0956537	0.0919722	-2.83584	0.101917	0.00523073	-2.30107	0.139506	0.0228222	0.40738	0.247589	0.684542	1.73267	0.188859	0.0857316	-0.458107	0.132232	0.647754	0.188813	0.161718	0.850569	0.579568	0.232091
		10-6	-0.763314	0.282752	0.446531	-1.45924	0.125817	0.146662	-0.770464	0.217415	0.442277	-1.12272	0.245846	0.263415	-1.83293	0.0924012	0.0688344	-1.67892	0.10907	0.0952819	-1.07536	0.106488	0.283985	-1.44701	0.0954664	0.150039	-1.13214	0.0900845	0.259443	-2.27776	0.093544	0.0241947	-1.93987	0.134613	0.0543196	-0.647992	0.24873	0.518388	1.78446	0.190389	0.0769027	-0.0893987	0.131063	0.928924	0.492087	0.162937	0.623585	0.777099	0.23394
		10-4	-1.3478	0.285935	0.179828	-1.81863	0.130076	0.0710156	-1.29328	0.220715	0.197953	-1.68526	0.250578	0.094075	-2.44708	0.101406	0.0155617	-1.92219	0.112241	0.0564762	-0.797067	0.104918	0.426677	-1.57049	0.0966832	0.118429	-1.28527	0.0915063	0.200712	-2.551	0.0974491	0.011752	-2.1793	0.137961	0.0308853	-0.94474	0.25124	0.346933	1.92129	0.193766	0.0570832	0.18996	0.131453	0.849682	1.41005	0.173501	0.161221	1.13017	0.23902
		0.001	-2.35433	0.295568	0.0199128	-1.39401	0.12552	0.165448	-2.16437	0.229962	0.0320703	-2.27152	0.257658	0.0245892	-1.73524	0.0914278	0.0848157	-1.58455	0.108409	0.115233	-1.06542	0.106536	0.288462	-0.746896	0.0901616	0.456342	-0.969522	0.0890653	0.333917	-1.4021	0.0835918	0.163034	-1.6693	0.131673	0.097221	-0.751353	0.249601	0.454179	2.25308	0.202782	0.0261448	0.961001	0.137634	0.338684	1.02887	0.168313	0.305789	1.51956	0.245675
		0.01	-1.57755	0.287912	0.116891	-0.6387	0.11995	0.524031	-1.05792	0.219217	0.291858	-1.21153	0.246753	0.227677	-1.16854	0.085494	0.2445	-1.24719	0.105113	0.214321	-0.922323	0.105703	0.357896	-1.01624	0.0918871	0.311212	-0.162092	0.085625	0.871461	-0.29343	0.0773102	0.769613	-1.05846	0.125882	0.291607	-1.68874	0.261103	0.0942466	2.59013	0.210328	0.0108149	1.86698	0.153163	0.0645693	0.87844	0.166738	0.381558	1.63053	0.248566
		0.1	-1.48098	0.287048	0.140821	-0.880058	0.121272	0.38029	-0.403793	0.216156	0.686962	-0.924653	0.244767	0.356693	-1.28049	0.0864572	0.202402	-0.823454	0.101831	0.411585	-0.782459	0.104938	0.435219	-1.20683	0.0933182	0.229467	-0.168952	0.0856512	0.866071	0.040022	0.0769512	0.96813	-0.885712	0.124628	0.377235	-1.83627	0.263895	0.0690925	2.35684	0.202172	0.0200485	0.677293	0.133754	0.499599	1.08811	0.168903	0.278805	0.760304	0.233782
		0.5	-1.25958	0.285625	0.209893	-1.31858	0.125009	0.189406	-0.87945	0.218169	0.380625	-1.26516	0.247244	0.207865	-1.57403	0.0897349	0.117668	-0.718226	0.101203	0.473771	-0.999255	0.106195	0.319357	-1.72611	0.0989257	0.0864882	-0.662891	0.0873694	0.50847	-0.421786	0.0776341	0.673812	-1.21601	0.127272	0.225973	-2.14827	0.269817	0.0339557	2.21314	0.199466	0.0288094	0.657613	0.133653	0.512137	0.628996	0.164197	0.530619	0.460622	0.231336
		1	-1.2746	0.285733	0.204539	-1.28344	0.124676	0.201401	-0.877241	0.218164	0.381819	-1.25613	0.247183	0.211112	-1.57963	0.0898169	0.116379	-0.730061	0.10128	0.466529	-0.96618	0.106008	0.335584	-1.75434	0.099293	0.0815161	-0.674309	0.0874364	0.501205	-0.41371	0.0776151	0.679704	-1.21992	0.127326	0.224491	-2.16548	0.270174	0.0325747	2.26283	0.200637	0.0254721	0.654509	0.13364	0.514126	0.662382	0.164477	0.509075	0.469772	0.231422
	Schizophrenia (SZ); bipolar disorder (BD); depression (DEP); education attainment (EA); cognitive performance (CP)
	Corrected by sex, age, previous AP days and AP dose (1 year AP CEDD mean for symptomatology and functionality and 2 years AP CEDD mean for cognitive status) and 10 first components of genetic PCA
[truncated: 1 more columns]

## Sheet: LONG
																				PRS	PANSS subscale
																					Positive			Negative			General			Total
																					ges	F	p	ges	F	p	ges	F	p	ges	F	p
																				PRSSZ	4.78e-05	0.03	0.862	0.001	0.781	0.377	0.003	1.684	0.195	0.002	1.075	0.3
																				PRSBD	0.000504	0.32	0.572	0.000711	0.451	0.502	0.001	0.712	0.399	0.001	0.702	0.402
																				PRSMDD	0.000233	0.148	0.701	0.004	2.636	0.105	0.001	0.665	0.415	0.002	1.202	0.273
																				PRSGI	0.006	4.089	0.044	0.006	3.681	0.055	0.006	4.118	0.043	0.008	5.345	0.021
																				PRSEA	0.023	14.959	0.000121	0.011	6.908	0.009	0.018	11.809	0.000628	0.023	14.704	0.000138
																				PRSCP	0.011	7.14	0.008	0.015	9.711	0.002	0.008	4.913	0.027	0.014	9.066	0.003
																																	PRS	FAST subscale
	PRS	Cognitive status																																Autonomy			Occupational functioning			Cognitive functioning			Financial issues			Interpersonal relationships			Leisure time
		IQ			Attention			Working memory			Verbal memory			Executive function			Composite score																	ges	F	p	ges	F	p	ges	F	p	ges	F	p	ges	F	p	ges
		ges	F	p	ges	F	p	ges	F	p	ges	F	p	ges	F	p	ges	F	p														PRSSZ	0.000316	0.191	0.662	6.78e-05	0.041	0.839	0.000639	0.387	0.534	0.00036	0.218	0.641	0.002	0.975	0.324	0.018
	PRSSZ	0.002	0.378	0.539	0.006	1.096	0.296	0.012	2.539	0.113	0.005	1.151	0.285	0.00085	0.174	0.677	0.005	0.967	0.327														PRSBD	0.004	2.207	0.138	0.000604	0.366	0.545	0.003	1.656	0.199	0.001	0.909	0.341	0.003	1.772	0.184	4.97e-06
	PRSBD	0.002	0.473	0.492	0.002	0.438	0.509	0.018	3.927	0.049	0.007	1.401	0.238	0.003	0.561	0.455	0.02	3.718	0.055														PRSMDD	0.002	1.347	0.246	1.55e-05	0.009	0.923	1.34e-07	8.1e-05	0.993	0.004	2.199	0.139	0.004	2.448	0.118	0.003
	PRSMDD	0.000793	0.198	0.656	0.005	0.878	0.35	0.003	0.755	0.386	0.031	6.82	0.01	0.096	21.761	5.57e-06	0.113	23.235	3e-06														PRSGI	0.001	0.855	0.356	0.003	2.05	0.153	0.002	1.422	0.234	0.002	1.499	0.221	0.000295	0.179	0.673	3.31e-05
	PRSGI	0.000593	0.148	0.7	0.001	0.246	0.62	0.005	0.992	0.32	0.005	1.01	0.316	0.000665	0.136	0.712	8.47e-06	0.002	0.969														PRSEA	0.028	17.114	4.02e-05	2.02e-06	0.001	0.972	0.024	14.641	0.000144	0.018	11.297	0.000825	0.019	11.617	0.000697	0.02
	PRSEA	0.004	1.098	0.296	0.013	2.586	0.109	0.095	22.962	3.06e-06	0.008	1.694	0.194	0.007	1.356	0.246	0.005	0.949	0.331														PRSCP	0.013	7.736	0.006	0.002	1.018	0.313	0.008	4.985	0.026	0.004	2.386	0.123	0.002	0.993	0.32	0.008
	PRSCP	0.012	3.113	0.079	0.007	1.425	0.234	0.028	6.34	0.013	0.009	1.881	0.172	4.25e-05	0.009	0.926	0.005	0.863	0.354
	Effect	ges	F	p	PANSS
	PRS_SZ	0.002	0.378	0.539	IQ
	PRS_BD	0.002	0.473	0.492	IQ
	PRS_MDD	0.000793	0.198	0.656	IQ
	PRS_IQ	0.000593	0.148	0.7	IQ
	PRS_EA	0.004	1.098	0.296	IQ
	PRS_CP	0.012	3.113	0.079	IQ
	PRS_SZ	0.006	1.096	0.296	Attention
	PRS_BD	0.002	0.438	0.509	Attention
	PRS_MDD	0.005	0.878	0.35	Attention
	PRS_IQ	0.001	0.246	0.62	Attention
	PRS_EA	0.013	2.586	0.109	Attention
	PRS_CP	0.007	1.425	0.234	Attention
	PRS_SZ	0.012	2.539	0.113	Working
	PRS_BD	0.018	3.927	0.049	Working
	PRS_MDD	0.003	0.755	0.386	Working
	PRS_IQ	0.005	0.992	0.32	Working
	PRS_EA	0.095	22.962	3.06e-06	Working
	PRS_CP	0.028	6.34	0.013	Working
	PRS_SZ	0.005	1.151	0.285	Verbal
	PRS_BD	0.007	1.401	0.238	Verbal
	PRS_MDD	0.031	6.82	0.01	Verbal
	PRS_IQ	0.005	1.01	0.316	Verbal
	PRS_EA	0.008	1.694	0.194	Verbal
	PRS_CP	0.009	1.881	0.172	Verbal
	PRS_SZ	0.00085	0.174	0.677	Executive
	PRS_BD	0.003	0.561	0.455	Executive
	PRS_MDD	0.096	21.761	5.57e-06	Executive
	PRS_IQ	0.000665	0.136	0.712	Executive
	PRS_EA	0.007	1.356	0.246	Executive
	PRS_CP	4.25e-05	0.009	0.926	Executive
	PRS_SZ	0.005	0.967	0.327	Composite
	PRS_BD	0.02	3.718	0.055	Composite
	PRS_MDD	0.113	23.235	3e-06	Composite
	PRS_IQ	8.47e-06	0.002	0.969	Composite
	PRS_EA	0.005	0.949	0.331	Composite
	PRS_CP	0.005	0.863	0.354	Composite
[truncated: 5 more columns]
